# Supplementary material for: MCT-Dependent Cryptosporidium parvum-Induced Bovine Monocyte Extracellular Traps (METs) under Physioxia
Source: Biology (Basel). 2023 Jul 5;12(7):961. doi: 10.3390/biology12070961 (PMC10376234; doi:10.3390/biology12070961)
Supplement: Supplementary file 1 [file biology-12-00961-s001.zip]

Archive with 1 entries (1 files):
- Video 1.avi
